# Supplementary material for: Variant Ionotropic Receptors in the Malaria Vector Mosquito Anopheles gambiae Tuned to Amines and Carboxylic Acids
Source: Sci Rep. 2017 Jan 9;7:40297. doi: 10.1038/srep40297 (PMC5220300; doi:10.1038/srep40297)
Supplement: Supplementary Table S1 [file srep40297-s2.xls]

## Sheet: Sheet1
Supplemental Table S1. Trasncript abundances for AgIrs in An. gambiae adult olfcatory tissues.
		Reads Per Kilobase per Million (RPKM) in Anopheles gambiae*
transcript	VectorBase ID	female body	female antenna	female palp
AgIr8a	AGAP010411	0.242525	49.043	0.711035
AgIr25a	AGAP010272	1.60203	121.591	55.8093
AgIr76b	AGAP011968	3.46766	167.665	13.1086
AgIr7h.1	AGAP013154	0.122699	0.140775	0.0331588
AgIr7i	AGAP013363	0.614478	5.85424	1.05391
AgIr7n	AGAP000714	0.053728	0.76284	0.11661
AgIr7s	AGAP013409	0.218188	0.520113	0.202828
AgIr7t	AGAP002763	1.04371	13.5459	1.88886
AgIr7u	AGAP013285	0.622502	7.28835	1.03131
AgIr7w	AGAP013416	2.61329	23.6272	4.76351
AgIr7x	AGAP013520	0	0.140191	0
AgIr7y	AGAP013172	0	0	0
AgIr21a	AGAP008511	0.0431058	14.8382	0.14042
AgIr31a	AGAP009014	0.0384049	38.1765	0.125106
AgIr40a	AGAP004021	0.108113	1.68881	0
AgIr41a	AGAP002904	1.41654	16.2001	2.66614
AgIr41b	AGAP008759	0.565194	5.52506	0.390548
AgIr41c	AGAP012951	1.14933	62.0674	2.52885
AgIr41n	AGAP003531	1.01049	65.1118	3.66891
AgIr41t.1	AGAP004432	0.0990146	9.0248	0.849956
AgIr41t.2	AGAP012969	0.752439	33.1786	0.735609
AgIr60a	AGAP011943	0.0621775	0	0
AgIr64a	AGAP004923	1.37987	41.4078	1.09156
AgIr68a	AGAP007951	0.14024	0.446097	0
AgIr75d	AGAP004969	0.250044	10.6051	1.17655
AgIr75g	AGAP013085	0.348893	15.2996	0.378846
AgIr75h.1	AGAP001811	0	3.50417	0
AgIr75h.2	AGAP001812	0.216949	33.3949	0.437496
AgIr75k	AGAP007498	1.15863	21.6341	4.77432
AgIr75l	AGAP005466	0.25026	79.0738	0.237778
AgIr93a	AGAP000256	0.118315	49.0041	0.307934
AgIr100a	AGAP000140	0.90193	19.6248	13.1338
AgIr100h	AGAP000293	0.72874	1.58208	1.32021
AgIr100i	AGAP004475	0.133622	2.83364	0.145094
AgIr101	AGAP013425	0.834304	0.440059	0.420611
AgIr133	AGAP005677	0.291088	0.330693	1.02726
AgIr134	AGAP005678	0.142446	0.12137	0.580031
AgIr135	AGAP005679	0.0350517	0.159283	0.38061
AgIr136	AGAP006440	0.0373566	0.0424393	0.263665
AgIr139	AGAP006691	0.105895	0.0401009	0
AgIr140.1	AGAP013242	0	0.0189823	0.0362868
AgIr140.2	AGAP013436	0.038041	0.0216084	0
AgIr141	AGAP013473	0.0652425	0	0
AgIr142	AGAP006407	0.0452433	0.154197	0.0982552
* data from (Pitts et al. 2011)
transcripts in Bolface type functionally characterized in this study
