# Supplementary material for: Variant Ionotropic Receptors in the Malaria Vector Mosquito Anopheles gambiae Tuned to Amines and Carboxylic Acids
Source: Sci Rep. 2017 Jan 9;7:40297. doi: 10.1038/srep40297 (PMC5220300; doi:10.1038/srep40297)
Supplement: Supplementary Table S2 [file srep40297-s3.xls]

## Sheet: Sheet1
Supplemental Table S2. Compounds used for screening AgIR responses in Xenopus laevis oocytes.
chemical class	compound	CAS #	blend #
alcohols	2,6-dimethyoxyethane	6638-05-7	1
	3-pentyn-1-ol	10229-10-4	1
	cis-3-nonen-1-ol	10340-23-5	1
	cinnamyl alcohol (trans)	104-54-1	1
	2-ethyl-1-hexanol	104-76-7	1
	alpha-terpineol	10482-56-1	1
	4-methoxybenzyl alcohol	105-13-5	1
	2,4-dimethylphenol	105-67-9	1
	citronellol	106-22-9	1
	geraniol	106-24-1	1
	p-cresol	106-44-5	1
	1,2,6-hexanetriol	106-69-4	2
	3,5-dimethylphenol	108-68-9	2
	1-heptanol	111-70-6	2
	2-phenyl-1-propanol	1123-85-9	2
	1-undecanol	112-42-5	2
	1-dodecanol	112-53-8	2
	2-methyl-3-buten-2-ol	115-18-4	2
	4-ethylphenol	123-07-9	2
	9-decen-1-ol	13019-22-2	2
	1-nonanol	143-08-8	2
	4-methyl-3-heptanol (both isomers)	14979-39-6	2
	1,3-dimethoxybenzene	151-10-0	3
	(+/-) geosmin	16423-19-1	3
	2,6-diisopropylphenol	2078-54-8	3
	3-methyl-2-cyclohexen-1-ol	21378-21-2	3
	(S)-1-octen-3-ol	24587-53-9	3
	farnesol	4602-84-0	3
	1-hexen-3-ol	4798-44-1	3
	1-hepten-3-ol	4938-52-7	3
	isophytol	505-32-8	3
	1,1-dimetyhoxyethane	534-15-6	3
	3-methyl-2-buten-1-ol	556-82-1	3
	2,6-dimethylphenol	576-26-1	4
	(+/-) 4-methylcyclohexanol	589-91-3	4
	3-octanol	589-98-0	4
	3-hexanol	623-37-0	4
	2-nonanol	628-99-9	4
	2-n-propylphenol	644-35-9	4
	3-methyl-3-buten-1-ol	763-32-6	4
	isopulegol	7786-67-6	4
	2-isopropylphenol	88-69-7	4
	(+/-) decahydro-2-naphthol	825-51-4	4
	DL-menthol	89-78-1	4
	2-phenylphenol	90-43-7	4
	cis-3-hexen-1-ol	928-94-9	5
	trans-2-hexen-1-ol	928-95-0	5
	cis-3-hexen-1-ol	928-94-9	5
	trans-3-hexen-1-ol	928-97-2	5
	o-cresol	95-48-7	5
	3,4-dimethylphenol	95-65-8	5
	2,5-dimethylphenol	95-87-4	5
	4-tert-butylphenol	98-54-4	5
	isopropylphenol		5
	2-phenoxyethanol	122-99-6	5
	eugenol	97-53-0	5
	linalool oxide	60047-17-8	5
	2,3-dimethylphenol	526-75-0	6
	1-pentanol	71-41-0	6
	phenethyl alcohol	60-12-8	6
	1-octen-3-ol	3391-86-4	6
	2-phenylethanol	60-12-8	6
	1-octanol	111-87-5	6
	2-ethylphenol	90-00-6	6
	3-methyl-1-butanol	123-51-3	6
	isoeugenol	97-54-1	6
	hexyl alcohol	111-27-3	6
	4-methylcyclohexanol	589-91-3	6
	1-dodecanol	112-53-8	6
aldehydes	trans,trans-2,4-heptadienal	4313-03-5	7
	alpha-methylcinnamaldehyde	101-39-3	7
	3-phenylpropionaldehyde	104-53-0	7
	acetal	105-57-7	7
	3,4-dimethoxylbenzaldehyde	120-14-9	7
	4-isopropylbenzaldehyde	122-03-2	7
	p-anisaldehyde	123-11-5	7
	propionaldehyde	123-38-6	7
	3,5-dimethoxy-4-hydroxybenzaldehyde	134-96-3	7
	o-anisaldehyde	135-02-4	7
	2,4-dimethylbenzaldehyde	15764-16-6	8
	trans-2-pentenal	1576-87-0	8
	L(-)-perillaldehyde	18031-40-8	8
	4-propylbenzaldehyde	28785-06-0	8
	4-ethylbenzaldehyde	4748-78-1	8
	Indole-3-carboxyaldehyde	487-89-8	8
	trans-2-methyl-2-butenal	497-03-0	8
	citral	5392-40-5	8
	hexanal	66-25-1	8
	trans-2-hexenal	6728-26-3	8
	DL-2-phenyl-propionaldehyde	93-53-8	9
	decanal	112-31-2	9
	4-chlorobenzaldehyde	104-88-1	9
	phenylacetaldehyde	122-78-1	9
	propionaldehyde	123-38-6	9
	pelargonaldehyde (nonanal)	124-19-6	9
	benzaldehyde	100-52-7	9
	octanal	124-13-0	9
	heptanal	111-71-7	9
	citral	5392-40-5	9
alkanes	beta-bromostyrene (cis/trans)	103-64-0	10
	n-undecane	1120-21-4	10
	alpha p-dimethylstyrene	1195-32-0	10
	Z-9-tricosene	27519-02-4	10
	1-chlorohexane	544-10-5	10
	2-ethyltoluene	611-14-3	10
	1-methylnaphthalene	90-12-0	10
	gamma-terpinene	99-85-4	10
	gamma-terpinene	99-85-4	10
	2-methylnapthalene (beta)	91-57-6	10
	decane	124-18-5	10
	heptane	142-82-5	10
	pentadecane	629-62-9	10
	dichloromethane	75-09-2	10
	1-methylnaphthalene (alpha)	90-12-0	10
amines	4-butylaniline	104-13-2	11
	5-ethyl-2-methylpyridine	104-90-5	11
	2-acetylpyrrole	1072-83-9	11
	isoamylamine	107-85-7	11
	2,6-lutidine	108-48-5	11
	2,6-dimethylpyrazine	108-50-9	11
	2-methylpyrazine	109-08-0	11
	3-pyrroline	109-96-6	11
	pentylamine	110-58-7	11
	heptylamine	111-68-2	11
	4-acetylpyridine	1122-54-9	11
	2-acetylpyridine	1122-62-9	12
	isoquinoline	119-65-3	12
	triethylamine	121-44-8	12
	2,5-dimethylpyrazine	123-32-0	12
	pyrrolidine	123-75-1	12
	spermidine	124-20-9	12
	ethylpyrazine	13925-00-3	12
	cadaverine dihydrochloride	1476-39-7	12
	2-ethyl-3-methylpyrazine	15707-23-0	12
	2,3-diethylpyrazine	15707-24-1	12
	cinnamonitrile	1885-38-7	12
	pyrazine	290-37-9	13
	5,6,7,8-tetrahydroquinoline	34413-35-9	13
	3-acetylpyridine	350-03-8	13
	cadaverine	462-94-2	13
	lepidine	491-35-0	13
	N-methylpiperidine	626-67-5	13
	1,2,3,4-tetrahydroquinoline	635-46-1	13
	spermine	71-44-3	13
	2-methylquinoxaline	7251-61-8	13
	quinoline	91-22-5	13
	N-methylpyrrole	96-54-8	13
	cyclohexylamine	108-91-8	13
	2-methylpiperidine	109-05-7	13
	butylamine	109-73-9	14
	pyrrole	109-97-7	14
	1,4-diaminobutane	110-60-1	14
	pyridine	110-86-1	14
	2-acetylpyridine	1122-62-9	14
	ammonium hydroxide (ammonia 28-30%)	1336-21-6	14
	3-methylpiperidine	626-56-2	14
	4-methylpiperidine	626-58-4	14
	phenethylamine	64-04-0	14
	cis-2,6-domethylpiperidine	766-17-6	14
	2-chloroaniline	95-51-2	14
	amylamine	110-58-7	14
carboxylic acids	phenylacetic acid	103-82-2	15
	DL-3-methylvaleric acid	105-43-1	15
	butyric acid	107-92-6	15
	valeric acid	109-52-4	15
	undecanoic acid	112-37-8	15
	undecylenic acid	112-38-9	15
	oleic acid	112-80-1	15
	2-methylheptanoic acid	1188-02-9	15
	adipic acid	124-04-9	15
	octanoic acid	124-07-2	15
	trans-cinnamic acid	140-10-3	15
	lauric acid	143-07-7	16
	2-methyl-4-pentenoic acid	1575-74-2	16
	trans-2-methyl-2-pentenoic acid	16957-70-3	16
	2-oxovaleric acid	1821-02-9	16
	2-methylhexanoic acid	4536-23-6	16
	hydrocinnamic acid	504-52-0	16
	4-pentenoic acid	591-80-0	16
	2-oxobutyric acid	600-18-0	16
	4-methylvaleric acid	646-07-1	16
	L(+) lactic acid	79-33-4	16
	2-ethylbutryic acid	88-09-5	16
	2-furoic acid	88-14-2	17
	2-methylvaleric acid	97-61-0	17
	cyclohexane carboxylic acid	98-89-5	17
	myristic acid	544-63-8	17
	pyruvic acid	127-17-3	17
	L(+)-lactic acid	79-33-4	17
	butyric acid	107-92-6	17
	n-valeric acid	109-52-4	17
	isovaleric acid	503-74-2	17
	2-oxobutyric acid	600-18-0	17
	decanoic acid		17
	nonanoic acid	112-05-0	17
	lauric acid	143-07-7	18
	sodium salicylate	54-21-7	18
	ethyl butyrate	105-54-4	18
	methyl hexanoate	106-70-7	18
	heptanoic acid	111-14-8	18
	octanoic acid	124-07-2	18
	tridecanoic acid	539-53-9	18
	palmitic acid (insoluble)		18
	isobutyric acid	79-31-2	18
	methyl-2-methyl benzoate	89-71-4	18
	methyl benzoate	93-58-3	18
	hexanoic acid	142-62-1	18
esters	methyl cinnamate	103-26-4	19
	benzyl butyrate	103-37-7	19
	benzyl cinnamate	103-41-3	19
	cinnamyl acetate	103-54-8	19
	3-phenylpropyl isobutyrate	103-58-2	19
	diethyl malonate	105-53-3	19
	geranyl acetate	105-87-3	19
	isoamyl butyrate	106-27-4	19
	ethyl heptanoate	106-30-9	19
	dimethyl succinate	106-65-0	19
	ethyl isovalerate	108-64-5	19
	butyl butyrate	109-21-7	20
	diethyl sebacate	110-40-7	20
	propyl formate	110-74-7	20
	methyl caprylate	111-11-5	20
	octyl acetate	112-14-1	20
	n-decyl acetate	112-17-4	20
	phenylsalicylate	118-55-8	20
	benzyl salicylate	118-58-1	20
	ethyl salicylate	118-61-6	20
	dihydrocoumarin	119-84-6	20
	benzyl benzoate	120-51-4	20
	ethyl-3-phenylglycidate	121-39-1	21
	sucrose octaacetate	126-14-7	21
	dimethyl phthalate	131-11-3	21
	benzyl acetate	140-11-4	21
	ethyl acrylate	140-88-5	21
	diethyl maleate	141-05-9	21
	methyl nonanoate	1731-84-6	21
	methyl 3-hexenoate (predominately trans)	2396-78-3	21
	ethylbutyrylacetate	3249-68-1	21
	methylvanillate	3943-74-6	21
	furaneol acetate	4166-20-5	21
	methyl cyclohexane carboxylate	4630-82-4	22
	ethyl valerate	539-82-2	22
	ethyl levulinate	539-88-8	22
	methyl isobutyrate	547-63-7	22
	methyl propionate	554-12-1	22
	ethyl tiglate	5837-78-5	22
	n-butyl propionate	590-01-2	22
	n-butylpropionate	590-01-2	22
	cyclohexylacetate	622-45-7	22
	methyl tiglate	6622-76-0	22
	ethyl 2-methylbutyrate	7452-79-1	22
	triethyl citrate	77-93-0	23
	diethyl phthalate	84-66-2	23
	ethyl o-aminobenzoate	87-25-2	23
	coumarin	91-64-5	23
	6-methylcoumarin	92-48-8	23
	isoeugenyl acetate	93-29-8	23
	methyl nicotinate	93-60-7	23
	ethyl benzoylacetate	94-02-0	23
	isobutyl isobutyrate	97-85-8	23
	isobutyl acetate	110-19-0	23
	alpha-terpinyl acetate	80-26-2	23
	methyl n-methylanthranilate	85-91-6	23
	ethyl caproate	123-66-0	24
	ethyl propionate	105-37-3	24
	ethyl 3-hydroxybutyrate	5405-41-4	24
	ethyl formate	109-94-4	24
	isoamyl acetate	123-92-2	24
	phenethylacetate	103-45-7	24
	methyl caprylate	111-11-5	24
	ethyl 2-furoate	614-99-3	24
	amyl acetates	628-63-7	24
	methyl salicylate	119-36-8	24
	octyl acetate	112-14-1	24
	dodecyl acetate	112-66-3	24
ethers	anisole	100-66-3	25
	4-methylanisole	104-93-8	25
	benzaldehyde dimethyl acetal	1125-88-8	25
	4-allylanisole	140-67-0	25
	1,4-dimethoxybenzene	150-78-7	25
	trans-anethole	4180-23-8	25
	cineole	470-82-6	25
	2-methylfuran	534-22-5	25
	2-methyl anisole	578-58-5	25
	veratrole	91-16-7	25
	2-methyoxynaphthalene	93-04-9	25
	1,2-dimetoxy-4-(2-propenyl)-benzene	93-15-2	25
	styrene oxide	96-09-3	25
indoles	indole	120-72-9	26
	3-methylindole	83-34-1	26
ketones	4'-methyoxyacetophenone	100-06-1	26
	1,3-diphenylacetone	102-04-5	26
	4-(4-methoxyphenyl)-2-butanone	104-20-1	26
	3-acetyl-2,5-dimethylfuran	10599-70-9	26
	3-octanone	106-68-3	26
	cyclohexanone	108-94-1	26
	6-methyl-5-hepten-2-one	110-93-0	26
	2-octanone	111-13-7	26
	2,6,6-trimethyl-2-cyclohexen-1,4-dione	1125-21-9	27
	3',4'-dimethoxyacetophenone	1131-62-0	27
	3-hydroxy-2-methyl-4-pyrone	118-71-8	27
	2'-hydroxyacetophenone	118-93-4	27
	2-acetyl-5-methylfuran	1193-79-9	27
	4'-methylacetophenone	122-00-9	27
	4-methoxyphenylacetone	122-84-9	27
	4-heptanone	123-19-3	27
	alpha-ionone	127-41-3	27
	N,N-diethyl-m-toluamide	134-62-3	27
	ethyl vinyl ketone	1629-58-9	28
	2-acetylcyclopentanone	1670-46-8	28
	4-hexen-3-one	2497-21-4	28
	2-methyltetrahydrofuran-3-one	3188-00-9	28
	geranylacetone	3796-70-1	28
	(+)-fenchone	4695-62-9	28
	cis-jasmone	488-10-8	28
	n-butyrophenone	495-40-9	28
	2'-aminoacetophenone	551-93-9	28
	3-methylcyclohexanone	591-24-2	28
	L(-)-carvone	6485-40-1	29
	DL-camphor	76-22-2	29
	isophorone	78-59-1	29
	2-nonanone	821-55-6	29
	2',4'-dimethylacetophenone	89-74-7	29
	pulegone	89-82-7	29
	3-nonanone	925-78-0	29
	3-pentanone	96-22-0	29
	3-octanone	106-68-3	29
	2-heptanone	110-43-0	29
	2-octanone	111-13-7	30
	2-butanone	78-93-3	30
	alpha-ionone	127-41-3	30
	DEET	134-62-3	30
	(+)-carvone	2244-16-8	30
	2,3-butanedione	431-03-8	30
	acetovanillone	498-02-2	30
	2-decanone	693-54-9	30
	benzophone	119-61-9	30
	geranyl acetone	3796-70-1	30
	6-methyl-5-hepten-2-one	110-93-0	30
lactones	epsilon-caprolactone	502-44-3	31
	gamma-dodecalactone	2305-05-7	31
	gamma-octalactone	104-50-7	31
	gamma-nonalactone	104-61-0	31
	gamma-undecalactone	104-67-6	31
	gamma-heptalactone	105-21-5	31
	gamma-valerolactone	108-29-2	31
	gamma-hexalactone	695-06-7	31
	gamma-decanolactone	706-14-9	31
	delta-undecalactone	710-04-3	32
	delta-decalactone	705-86-2	32
	delta-dodecalactone	713-95-1	32
	delta-hexalactone	823-22-3	32
	R(+) delta-decanolactone	705-86-2	32
	delta-octanolactone	698-76-0	32
	delta-tetradecanolactone	2721-22-4	32
	delta-tridecanolactone	7370-92-5	32
	epsilon-decanolactone	5579-78-2	32
	delta-nonanolactone	3301-94-8	32
	(S)(-) delta-decanolactone	705-86-2	32
	epsilon-dodecanolactone	16429-21-3	32
sulfurs	phenylethyl isothiocyanate	2257-09-2	33
	alpha-toluene thiol	100-53-8	33
	thiophenol	108-98-5	33
	1-butanethiol	109-79-5	33
	thiophene	110-02-1	33
	1-pentanethiol	110-66-7	33
	1-hexanethiol	111-31-9	33
	1,6-hexanedithiol	1191-43-1	33
	methyl 3-(methylthio)propionate	13532-18-8	33
	difurfurylsulfide	13678-67-6	33
	bis(methylthio)methane	1618-26-4	33
	2-methyl-1-butanethiol	1878-18-8	33
	S-methylthiobutanoate	2432-51-1	34
	isopropyl disulfide	4253-89-8	34
	3-(methylthio)-1-hexanol	51755-66-9	34
	2-(methylthio)ethanol	5271-38-5	34
	3-methyl-1-butanediol	541-31-1	34
	n-butyl sulfide	544-40-1	34
	allyl isothiocyanate	57-06-7	34
	benzyl isothiocyanate	622-78-6	34
	propyl disulfide	629-19-6	34
	2,5-dimethylthiophene	638-02-8	34
	methylsulfide	75-18-3	34
	furfuryl mercaptan	98-02-2	34
	4-methylthiazole	693-95-8	35
	2,4,5-trimethylthiazole	13623-11-5	35
	2-isopropyl-4-methylthiazole	15679-13-7	35
	2-ethoxythiazole	15679-19-3	35
	2-isobutylthiazole	18640-74-9	35
	2-methyl-2-thiazoline	2346-00-1	35
	2-acetylthiazole	24295-03-2	35
	thiazole	288-47-1	35
	4,5-dimethylthiazole	3581-91-7	35
	4-methyl-4-thiazolylethylacetate	656-53-1	36
	4-methylthiazole	693-95-8	36
	benzothiazole	95-16-9	36
	ethanethiol	75-08-1	36
	2,4,5-trimethylthiazole	13623-11-5	36
	benzyl cyanide	140-29-4	36
	2,4-dimethylthiazole	541-58-2	36
	methyl disulfide	624-92-0	36
	2-acetylthiophene	88-15-3	36

## Sheet: Sheet2
blend#	class	n
1	alcohols	11
2	alcohols	11
3	alcohols	11
4	alcohols	12
5	alcohols	12
6	alcohols	12
7	aldehydes	10
8	aldehydes	10
9	aldehydes	10
10	alkanes	15
11	amines	11
12	amines	11
13	amines	13
14	amines	12
15	carboxylic acids	11
16	carboxylic acids	11
17	carboxylic acids	12
18	carboxylic acids	12
19	esters	11
20	esters	11
21	esters	11
22	esters	11
23	esters	12
24	esters	12
25	ethers	13
26	idoles/ketones	10
27	ketones	10
28	ketones	10
29	ketones	10
30	ketones	11
31	gamma lactones	9
32	delta epsilon lactones	12
33	sulfurs	12
34	sulfurs	12
35	thiazoles	9
36	thiazoles	9
		402
