# Supplementary material for: Variant Ionotropic Receptors in the Malaria Vector Mosquito Anopheles gambiae Tuned to Amines and Carboxylic Acids
Source: Sci Rep. 2017 Jan 9;7:40297. doi: 10.1038/srep40297 (PMC5220300; doi:10.1038/srep40297)
Supplement: Supplementary Table S3 [file srep40297-s4.xls]

## Sheet: Sheet1
Supplemental Table S3. Effective concentration at 50% maximal and confidence intervals for AgIR complexes.
AgIR complex	compound	EC50	95% confidence interval
AgIr41a, AgIr25a, AgIr76b	pyrrolidine	110µM	68 - 180µM
AgIr41c, AgIr25a, AgIr76b	pyrrolidine	3.4µM	2.0 - 5.8µM
AgIr75k, AgIr8a	nonanoic acid	35µM	25 - 49µM
