# Supplementary material for: Variant Ionotropic Receptors in the Malaria Vector Mosquito Anopheles gambiae Tuned to Amines and Carboxylic Acids
Source: Sci Rep. 2017 Jan 9;7:40297. doi: 10.1038/srep40297 (PMC5220300; doi:10.1038/srep40297)
Supplement: Supplementary Table S4 [file srep40297-s5.xls]

## Sheet: Sheet1
Gene	peptide name	VectorBase ID	primers used for cloning	Amino Acid Sequence	length
AgamGLUvir8a	AgIR8a	AGAP010411	forward: 5' CACCATGTTGGCATTTAATTTGTTTG 3'	MVGNVMKKVMANANGISIKEYYIQYDHEFAPFGEDEQFCAAMFEGVSVLLDTTWIDSRYLASAAEEFGIPYFHIDLSVQTYVKLLESFLLARGGNDVVYILPNYQDADATIYLLITDSYLRAIVFGELDGDTVDRIKDLRPYPSFYAVIAGTMEMNTILQKAIDGGLVRKPEKWNLLFTDLQTDKYTLGDDFPQMNRLVLDSNTCCILLQQRFPCICPDPFDPMDAHLQNVLERIVQWFIKDPIPLVRASNCTPESQQQELLEHAIAAQTKLMNEIAAMAEFWITLESGMLRPNLNLSIISQPANQNTTSAAAQPPPATTIGNVAKGQIVLVKNESLKPSKRFFRVGTTESIPWAYRKRDPNGNILRNSTTGEPIWEGYCIDFLHQLSVVMNFDYDLVS…	891
			reverse: 5' CTAATGTATAGCATTCCTAGGC 3'
AgamGLUvir25a	AgIR25a	AGAP010272	forward: 5' CACCATGGATCCTAAGAACGGAAGGCGTT 3'	MDPKNGRRWLVLIPIQLASYAIIAIMGQTTQNINILFVNEVDNNLANVAVEVALNYVKKNPQLGLSVDMMYVEGNRTDSKDLLQALCSKYGQSLSENRPPHLLLDTTLTGVSSETVKSFSLALGIPTVSASFGQEGDLRQWRDLTPTKRGYLLQVMPPADMIPQVIRSIIIYMNITNAAILYDNTFVMDHKYKALLQNIPTRHVVTTIADDRDRASQIEKLRNLDINNFFILGSLASIKQVLESAKNEYFERNFAWHVITQEQKDLTCNVENATIMFLRPMSDSSSKDRLGSIRTTYNLKQEPQITGFFYFDLTLRALIAIKNILQSGSWPSNMKYITCEDYDGTNTPNHTIDLKTAFIEVTEPTTFGPFEIPKGGKMQFNGNTYMKFDMDINAVSIRS…	946
			reverse: 5' TTAGAAGCGAGGTTGAAACTTG 3'
AgamGLUvir41a	AgIR41a	AGAP002904	forward: 5' CACCATGAACTACAGTGTGGAGCT 3'	MNYSVELSELTQGELFHFELNRLLKWIFLQHLVSFFCTCIVVRTGSSGHWTAATEQFPHPVMVVALSRNDELDVLLDAIENGCQTFIVAQSTAIEFLDAFRYVHDRATVRYPHKRVIILTDDADVQWRRTVFEHGAFRDVMDWLLVHPLPDGKRVDLLTTGYGYDEWIPLASHDTSVPGVLHLTVELFPNKRTNLWGRYVRLAIFNYEPYTLWSAVDDSNDGNAFYQHNRTLFIDGTEARLFVEFCAKLNCSLEISLDEAGEWGQIFDNRTGDGIIGAVVERRADIGVGALYSWYHESLYLALSKPISRTGVTCIAPKPLPLSSWMTALLPFSTEMWLAVLGTIAVSTVCEMVVSFVTQKFNPNKVHRVDACESIMAIISIFILQSVLIRTTRNPYCSQ…	637
			reverse: 5' CTAAGGTGTCTCACTCCTCC 3'
AgamGLUvir41c	AgIR41c	AGAP012951	forward: 5' CACCATGGATTACAAGATGGTTAACT 3'	MDYKMVNFLPLDNFNTSLQFLLTHLLRLYYSQHYTVCFIRSFHDNIPFTTGEPPLPLVHIVLEDEVLTAAAPPNGTAWATKKEEFCQKLLQAVDTNCGGFVVTESTLFPFLEHFYEVHKRAKLRPSPKHLIAMTTSATFDRSRLLQYNQTLEALVNLLLIVRSSSDKGNHHRKDAFELHTTQLLPNYPLGVRIELVQIGKIVLKQDANGVVEFEPKHDTEIDFFPDKVRDMKGRRVRVSTLEYVPCSVYKKPIGQGNAKCADDAAHEFWLDGFELILTMEFCHRHNCTVELSMINQTDWGEVFENGTTTAILHDLVEQRADVGLGALLAWHAWFQLTTITQMIGISMISALVPKPRLLPFWQTPFLSFPPSLWLVVGITFTAGTLTVFMVSVARLRILP…	671
			reverse: 5' TTAAAATCTTGCATTCCATCGG 3'
AgamGLUvir75k	AgIR75k	AGAP007498	forward: 5' CACCATGGACAAATCTCGATATCTTC 3'	MDKSRYLQFLVQSLIVLKVLTVSNGTPQATAVNPLSPQTQTDQRIAAVRDLLVHLDRAHQLLVLTCWSPSVRYALWQSVRESTATSHRGTASVRFAPIDQRHLPWHDPNQHQIVIVLDLSCPGTDRLLESARQLLYYRVRWIVFRSSIEESGGSVRGWSNCSEYSVLDRLPLLVSNELFYFCTETSTGQHLVRQQYRLAARSASSSVPIYETFGTWNAALGVRVVVDSKVRPPVTSIRRQNFHKFQLRASLVILHNETLNHLDDLHDKHIDTLSRVNYLLTKSVAHALNATVKFSIVDTWGYRDRETDRYNGMIGELQRDLADLGGTSMFFTQDRIKSVDFLAMTASTRASFIFRAPKLSFTSNVFVLPFDQYVWYCTVSFIVLSGVLLLVMLRTEQRY…	675
			reverse: 5' CTATTGAAAGTATCCGGCCGTTG 3'
			note: CACC at the start of forward primers is the Kozak minimal sequence used for GatewayTM cloning and expression in the Xenopus oocyte system.
